# Supplementary material for: Cloning and functional analysis of the FAD2 gene family from desert shrub Artemisia sphaerocephala
Source: BMC Plant Biol. 2019 Nov 8;19:481. doi: 10.1186/s12870-019-2083-5 (PMC6839233; doi:10.1186/s12870-019-2083-5)
Supplement: Supplementary file 3 — Additional file 3: Table S2. Sixteen AsFAD2 putative polypeptide sequences from A. sphaerocephala. [file 12870_2019_2083_MOESM3_ESM.xlsx]

## Sheet: Artemisia sphaerocephala
Table S2. Sixteen AsFAD2 putative polypeptide sequences from A. sphaerocephala.
>AsFAD2-1
MGGGGCNVVRKTKSQQKNPLERVPYEKPPFTISDLKRAIPPHCFQRSVIRSFLSVAYDLIVVFLLYHLTTYFHYLPVPLSSLAWMAYWVAQGCVLTGVWVIAHECGHHAFSDYQWVDDTVGFILHSSLLVPYFSWKYSHRRHHSNTGSLDRDEVFVPKPRSQIPWYSKYLNNPPGRIISLFATLTLGWPLYLAFNVSGRPYDRFACHYAPNSPIYNNRERLQIGLSDIGIITMSFILYRVALVKGLAWVISVYGIPLMIVNGFLVLITYLQHTHPSLPHYDNSEWEWLKGALATVDRDYGVLNKVFHNITDTHVVHHLFSTMPHYNAMEATEAVRPLLGEYYRLDATPFYVAMWREAKECLFVEPDEGKKGVFWYKNKM
>AsFAD2-2
MVSGGSATERSNLESEVFKRAPSSQPPFTLSDIRKAIPPHCFNLSLLQSSFYVLVDLLISFSLYYVAAVYIPRLPTSLMYVAWPVYWILQGSIQMGIWMLGHECAHQGFCDYHWLNDTVGYFLHTSLLTPYFSFKYSHGRHHAHTASLENETSYVPREKSGLSQLDKFLNTPPGRLIRLVILCSIGWVLYICFNVAGHKYDKFANHFDPKSPIFNDSERFQILVTDIGLLVTCYGLYKLALAQGFTWLVMIYFAPLVVLYAYVAVITWLNHTHSSLPHYDSTEWNWLKGGLSTMDRDYGILNSVFHHITDAHVVHHLFPTIAHYHAMEATKAIKPILGEYYHSDNTSVIKAMWREATECFYVEADESGSNKKGVYWFKNKL
>AsFAD2-4
MGASDDMKVLERVPISKPPFEYSDLKKAIPPHCFTVSLKRSFYALFHNLFILCTLYYIASNYIHILPRFLSFIAWPLYWIFQGTKLGGLWMLAHECGHHSLFTYHWLDDTIGFLIHSFVLTPYFSFKYSHRGHHTHTNSIEYDENHIPKRKSDILYNEILDNPIGLVFTILFRLTLGYPSYLIFNYGGRKYDEGLASHLYPQSPIFKDSQRGQIFVSDVGVFVVLYVYYRVMMTQGAMWAFYVYGVPWFIMGAILMVFTYLQHNHPSIPHYDSTEWTWMRGALSVVDRDMGFMLVKNKTDYHVVHHLFPVIPRYHAQEATEAIKPILGDYYKYDGTPAIQAFWREMKECIYVEPDDQDNDKNKKSGVYWFKK
>AsFAD2-5
MGAGGHAIERTNSESEFVKRAPSSSPPFTLSDIKKAIPPHCFNRSLLRSSSYLFLDLFFSFFFYYVAAMHITRLPTSISYVAWPIYWILQGSVQMGLWVIGHECGHQAFSDYPWLNDTIGYFLHTGMLAPYFSWKYSHRRHHSNTGSLENDESFVPKKKSALNSSARLLNTPPGRLFRLVILCTVGWLLYVCFNVSGRKYEKFANHFDPKSPIYNDRERFQILLTDIGLVVAAYGLYKLALVQGFKWLVMVYFAPLVIVYGFLVVITWLHHTHRSLPHFDSTEWSWLRGALATVDRDYGVFNTVLHHITDTHVAHHLFFTIPHYNAMEATKAIKPFLGEYYQFDDTPIIKAMWREATECFFVEADEGEDKSKGVYWFNNKM
>AsFAD2-6
MGSGGRATERSNSDCEVVKRAPSSKPPFTLSDVKKAIPPHCFNRSLLRSSSYLLVDLFFSILFYYVAATYIIPLQSPLSYVAWPVYWILQGSVQMGLWVIGHECGHQAFSDYPWINDTIGYFLHTGMLAPYFSWKYSHRRHHSNTASLENDESFVPKKKSSLNAFAKLLNTPPGRLFRLVVLCTIGWLLYVCFNVSGRKYEKFANHFDPKSPIYNERERFQILLTDIGLIVTSYGLYKLALAQGFTWLVLIYFAPLVIVYGFLVVITWLHHTHRSLPHYDSTEWNWLRGALSTIDRDYGILNTVLHHITDTHVAHHLLFTIPHYYAMEATNAIKPILGEYYQYDDTPIIKAMWREATECFFVEADEGNNKGVYWFNNKM
>AsFAD2-7
MGAGGRMSDSPVEAKDGILKRVPIDPPFSLSDLKKAIPAHCFERSVIRSSYYVVHDLIVTYVFYFLANTYIPLLPTPLAYLAWSVYWFCQASILTGLWVIGHECGHHAFSEYQLVDDIVGFVLHSALFTPYFSWKYSHRSHHANTNSLDNDEVYIPKRKSKVMIYSKVLNNPPGRVFTLVFRLTLGFPLYLLTNVSGKKYERFANHFDPLSPIFTERERIQVMLSDLGIIAVVYALKLLVAAKGFTWVLCMYGIPVIGVHAFFVLITYLHHTHLSLPHYDSTEWKWIKGALSTIDRDFGFLNRVFHDVTHTHVLHHLISYIPHYHAKEARDAIKPVLGDYYKIDRTPIFKAMWREAKECMYIEPDQDSEHKGVYWYHKL
>AsFAD2-8
MENLQLADSKSKLRISMVATDDLKLFKRVSISNPPFGYNDLKRAIPPHYFTKSLKCSLYLLSYEILLICTLYYVASNYIHTLPKVITYIAWPFYWIYQGLTLGRLWSIGHDCSHHSFSGCGWLDDTIGYLIHSFALTPYFSFKFSHHNHHAHTNSIEYDENHIPKRKSDRLYREIIDNPIGFVFMILFKFILEFPLYLIINYGGRKYEGLACHFYPQSVLFKDSQRAKVFLSDVGVLVFIYAYYRIMMTQGSIWVFNLYGGPWVIMCGVLLVLTYLQHTHPSIPHYDSTEWSWIRGALSTVDRDVGFMTVKNKTDNHVVHHLFPAIPSYHAHEATEAIKPILGDYYNYDGTPILKAFWREMKECVYVESDNYDDDKKKSSGVYWFRK
>AsFAD2-9
MGAGGRSNPPDQEVKESDVGAIKRAPTSKPPFTLADIRKVIPPHCFERPLTRSFSYFFRDLAAISILHYIGSTYIPQLPHPLPYLAWPIYWFVQGCAFLAIWLLGHECGHHAFSDYTWLEDSVGFVIHSCLLTPYFSWKISHRRHHANCGSLDRDEVYVPKTRATLNKTKFILDNPIGRSLTLLVKLCLGWYIYLSINAAGRPYDRFASHYDPRSPIFSDSERILIVMSDIGLICSSYLLYKVAMVKGFVWLFCFYVGPITVMNAFLVTITYLHHTHPSLPHFDDSEWNWMKGAFATVDRDYGVLNKVFHNITDTHVLHHLFSYIPHYHAMEATNAIKPMLGEFYQIDNTPFWVALWRETKNCLFIEPDEVDEKNKGVYWYSNKY
>AsFAD2-10
MGAGGRMSDPATGGKKTETETIERVPYQKPPFTVGDVKKAIPPHCFNRSVIRSFSYVVYDLTIASIFYYLANNYIPLLPQSLAYVAWPVYWACQGCVLTGVWVIAHECGHHAFSDYQWLDDTVGLVLHSALLVPYFSWKYSHRRHHSNTGSIEHDEVFVPKLKTGVRSTARYLNNPPGRILTLLVTLTMGWPLYLMFNVSGRYYDRFACHFDPNSPIYSNRERAQIFISDAGILAVMFGLFRLAMVKGLTWVLTMYAGPLLVVNGFLVLITFLQHTHPSLPHYDSTEWDWLRGALATVDRDYGILNKVFHNITDTHVAHHLFSTMPHYHAMEATKAIKPLLGEYYQFDGTSVFKAMYRETKECIYVDKDEEAKEGVYWYRNKV
>AsFAD2-11
MGAGGQMNALDNEKDVLKRVPISEPPFGIADLKKAVPPHCFKRSLIRSLGYVFRDAIIIYTFYYTASNYFPLVPNDQPLLYYIGWPLYWLAQGSFLYGVWVLGHECGHHSFSEYQWIDDTVGFILHSLVMTPYFSFKYSHRSHHAHTNSLEYDQVYIPKRKSDTFFTEFLNNGPGNVFTFLARITLGYPLYLLFNVYGRDYKRFTNHFLPQSGIFNKSERGYVVLSDIGIMAVLYALYHLAVTQGGKSTLFLFVIPLFMQGGFFILSTYLSHTHPSVAHYDSTEWDWLRGALSTIDRDFGILNWIQHDINSSHVIHHLFPSMPHYHAVEATKAVRPILGEYYMSDNTPPLKAFWRETKECIYAEPDDSSEHKGVYWFSK
>AsFAD2-13
MGAGGRMSDSSEETKDLLKRVPIEPPFSLSDLKKAIPAHCFERSVIRSSYYVVHDLIVTYVFYFLANTYIPLLSTPLAYIAWPVYWFCQASILTGLWVIGHECGHHAFSEYQWVDDTVGFVLHSFLFTPYFSWKYSHRNHHANTNSIDNDEVYIPKRKSKVRWYSKILNNPPGRVFTLVFRFTLGFPLYLLTNISGKKYGRFANHFDPLSPIFTDRERIQVLVSDLGLLGVFYAIKLLVAAKGFAWVTSMYLIPALGVHVFFVIITYLHHTHLSLPHYDSTEWNWIRGALSTIDRDFGFLNRVFHDVTHTHVLHHLISYIPHYHAKEARDAIKPVLGEFYKIDRTPIFKAMWREAKECIYIEPDEGSKHEGVYWYHKM
>AsFAD2-15
MGSGGRATERDNSGNEVVKRAPSSKPPFTLADIKKAIPPHCFNRSLIRSSSYLFVDLFFSFLFYYVAATYIVPLKSPLSYVAWPIYWILQGSVQMGLWVIGHECGHQAFSDYPWLNDTIGYFLHTGMLAPYFSWKYSHRRHHSNTASLENDESFVPKKKSNLNASARLLNTPPGRLFRLVILCSIGWLLYVFFNVSGRKYDRFANHFDPKSPIYSDRERFQILLTDIGLLVASYGVYKVALAQGFTWIVMVYFAPLVIVYGFLVVITWLHHTHRSLPHYDSTEWNWLRGALSTIDRDYGILNTVLHHITDTHVAHHLFFTIPHYNAMEATKAIKPILGEYYQFDDTPIVKAMWREATECFFVEADEADSDSKGVYWFNNKM
>AsFAD2-20
MGAGGRMSDTSEGKNILERVPVDPPFTLSDLKKAIPAHCFERSVIRSSYYVVHDLIVAYVFYFLANTYIPSLPSPLAYIAWPVYWFCQASILTGLWVIGHECGHHAFSEYQWVDDTVGFVLHSFLFTPYFSWKYSHRNHHANTNSLDNDEVYIPKRKSKVRWYSKILNNPPGRVFTLVFRFTLGFPLYLLTNISGKKYGRFANHFDPLSPIFTDRERIQVLVSDLGLLGVFYAIKLLVAAKGFAWVTSMYLIPALGVHVFFVIITYLHHTHLSLPHYDSTEWNWIRGALSTIDRDFGFLNRVFHDVTHTHVLHHLISYIPHYHAKEARDAIKPVLGEFYKIDRTPIFKAMWREAKECIYIEPDEGSKHQGVYWYHKM
>AsFAD2-21
MGASDDMKVLERVPISKPPFDYNDLKKAIPPHCFTVSLKRSFYVLFHDLFIVCTLYYIASNYIHFLPRFLSFIAWPLYWIFQGTKLGGLWMLAHECGHHSLFTYHWLDDTIGFLLHSFVLTPYFSFKYSHRGHHTHTNSIEYDENHIPKRKSDILYNEILDNPIGLVFTILFRLTLGYPSYLIFNYGGRKYDEGLASHLYPQSPIFKDSQRGQIFVSDVGVFVVLYVYYRVMMTQGAMWAFYVYGVPWFIMGAILMVFTYLQHNHPSIPHYDSTEWTWMRGALSVVDRDMGFMLVKNKTDYHVVHHLFPAIPRYHAQEATEAIKPILGDYYKYDGTPAIQAFWREMKECIYVEPDDQDNDKNKKSGVYWFKK
>AsFAD2-22
MGAGGRMSDSSEREVKDILKRVPVDPPFSLSDLKKAIPAHCFERSVIRSSYYVVHDLIITYVFYFLANTYIPLLPTPLAYLAWPVYWFCQASILTGLWVIGHECGHHAFSEYQWIDDTVGFILHSALFTPYFSWKYSHRNHHANTNSLDNDEVYIPKRKSKVRYYSKILNNPPGRVFTLVFRLTLGFPLYLLTNISGKKYGRFANHFDPLSPIFTERERIQVVVSDIGILALLYAIKLLVAAKGAAWVACMYGVPVLGVHMFFVLITYLHHTHLSLPHYDSTEWNWIRGALSTIDRDFGFLNRVFHDVTHTHVLHHLISYIPHYHAKEARDAIKPVLGEFYKIDRTPIFKAMWREAKECIYIEPDEDSEHKGTYWYHKM
>AsFAD2-23
MSKTATLTHRGASAKDSTPTIAANAEKPIITIEGEIVKRVPSLKPNFTIGDIRRAIPEHCFSRPLTKSFGYLFWDLIIVAVLVYATTFIDLVSDDMFGSTLGPILRQSLWFVYWICQGCVMTGLWVIGHECGHRGFADSEFINDAVGLVVHSFLLVPYFAWQISHRRHHSNTGSIEHDEVFVPTLATKEEQQEYAKKKASEHHDDEGFVQQTVGTLSRMFWIVIMLTLGWPAYLIYNVTSNKSYDPSTWVNHYQPSSPIFTNGLASDAHNQKLILISDVALFAVFAVFYKFIQLTSFTYFLYIYFIPYLVVNAWLVLITYLQHTDLALPHYTDGEWDWLRGALATIDRDYGFLNIVLHHITDTHVVHHLFSFMPHYHAEEATVAVKKLIGDYYRYDSTP…
