# Supplementary material for: Cloning and functional analysis of the FAD2 gene family from desert shrub Artemisia sphaerocephala
Source: BMC Plant Biol. 2019 Nov 8;19:481. doi: 10.1186/s12870-019-2083-5 (PMC6839233; doi:10.1186/s12870-019-2083-5)
Supplement: Supplementary file 7 — Additional file 7: Table S4. Nucleotide sequences of twenty-six FAD2 unigenes from A. sphaerocephala transcriptome. [file 12870_2019_2083_MOESM7_ESM.xlsx]

## Sheet: Sheet1
Table S4. Nucleotide sequences of twenty-six FAD2 unigenes from Artemisia sphaerocephala transcriptome.
>AsFAD2-1
AATGTGGAGAGAGGCAAAGGAATGTCTTTTCGTGGAGCCAGACGAGGGGAAAAAAGGTGTGTTTTGGTACAAGAATAAGATGTAATTAGTAAGTGATGTTTTTGTTCTGTTTTGTGTTTAGGCATTGTATGAGTTGTGTGGTGTTTTTGTTCTGTTTTGTGTATGTTTATGTCTGTGGACCAAAGTGTATGTGGTTTGTGGTAATGTAGTAAGTGATTTGTCTGTTTTAGTGTCAATAAAATGGACTTTTTATATAAAAAAAA
>AsFAD2-2
TTTCTGTAAAGACAACCCGGTTCAACGGGTCAATAAGCTAGTAGTTTAATATATACTTAAAAGAAAGACAATTAAAATCATTCAGACAATTACGTAAATAAAACAAACAACATTATTTTAATCACATTCAGGCTTTATAACCACGTCTTACCAGTAAGATACAGTAGTCATATTAATACCCGAAACATCTTTAATAGAACAAACTTGGTACATATCCTTGAAACAATATGTGATTCAAGGAGAACTGAGAGAAGAAACAATGACAGTATTCTCACAGCTTATTTTTGAACCAATAGACACCTTTCTTGTTGCTGCCACTTTCGTCAGCCTCAACATAGAAGCACTCAGTAGCTTCTCTCCACATTGCTTTAATTACCGATGTGTTGTCAGAGTGGTAGT…
>AsFAD2-3
GGAACATCGGCGCATTCGGGTTGAGATGGTTTGTTCCCTTGGGGTAGCGCTTTTGTCCGGAGGCATTGCGAACGATGTACATCGGCCATCCGAGGATCAGATATCCAAAGAAGCCGATGGTTGCAGCGATGGGCGAATCACCAATCGCGTCATTGAGCTCGCGCATGACTTCCTCGGTCACGCGGGATCCAAGAAGGTCCTCGCCATCCGCGTTAAATTTGGGCAGGCCAAGTTCAGAGCGCGTCTTGGGGACGAAGACTTGGTCCTGCGTCATATGTGCCGTCGATGCATGATGCTTTGCATGCGTGATTCGCCAAGAATGGTATGGAACGC
>AsFAD2-4
GCAAAATCAAAACTTCATACATGGGAGCATCCGACGACATGAAGGTTTTGGAACGAGTTCCGATTTCGAAACCTCCGTTCGAGTATAGTGATCTCAAGAAAGCAATACCGCCACATTGTTTTACAGTATCTCTTAAACGTTCATTTTATGCACTCTTCCATAATCTTTTCATATTGTGCACCCTATATTACATAGCATCAAACTACATTCATATTCTCCCTAGATTCCTTTCCTTTATTGCATGGCCACTCTATTGGATCTTTCAGGGTACAAAGCTAGGCGGATTGTGGATGTTGGCCCACGAATGCGGCCATCATAGCCTATTTACTTATCATTGGTTAGACGATACTATTGGTTTCTTGATCCATAGTTTTGTTCTCACTCCATACTTTTCGTTTA…
>AsFAD2-5
TTGACCCAAAGAGTCCTATTTACAACGATCGTGAGCGCTTCCAGATACTCCTAACAGATATCGGACTTGTTGTAGCAGCCTATGGGCTTTACAAGTTGGCCTTGGTACAAGGCTTCAAATGGTTAGTGATGGTCTATTTTGCTCCTTTGGTTATCGTTTATGGGTTCCTTGTGGTCATCACTTGGTTGCACCACACTCACCGGTCACTACCACACTTTGACTCAACCGAGTGGAGCTGGTTGAGGGGAGCTTTAGCAACAGTAGACCGAGATTACGGTGTTTTTAACACAGTTCTTCATCACATTACCGACACACACGTAGCTCATCATTTGTTTTTCACCATTCCACATTATAATGCTATGGAAGCGACAAAAGCAA
>AsFAD2-6
AGTGTGGTGGTATGGCTTTCTTTACATCACTAAGAGTAAATGGTGGTTTTGACGACGGGGCTCGCTTGACAACTTCACAGTCGGAGTTACTTCTCTCTGTTGCACGGCCGCCCGAACCCATCTTAATTGGAATCTTACTTTCCCTAAATAAATAAAATACAAACTTTTAACTTCCGATTCTCTAAAAAGGAACCAAACTTTATAATTGTACGTACGTAGTACGTACTAATATATGTTAATATCAATGCATACCTGTAAGTTATCAAACTGAGAAGTGATCCAAACTATATAGCTTTGTCGAAAAAGCTTTTATTTATTTTGGAGCTTGAAACTCACTGATGATTTGATTCTCAATAGCCAGTTCTGAGCTTATTTATACTGCTTAGATTATAAAACATG…
>AsFAD2-7
AAAATATACTAACACGTATGAAAGATTACTACGTATTACACATAACAAAATCACGTAACTGCCATTTCATAAACACTTTGTATGGTTCAATCAAATACAAATCGTAAACATTATTTCAAAATACATGATTCCAGATAAAAGAACATCAAAGGTAACCAACTTAAGCATACATGTAATCTTTTTACACTGATCACAACTTATGGTACCAATATACACCTTTGTGATCGCTGTCTTGATCTGGCTCGATGTACATGCATTCTTTAGCCTCTCTCCACATTGCTTTGAAGATTGGAGTCCTATCAATCTTATAATAATCACCCAATACTGGTTTGATTGCGTCCCTCGCTTCCTTTGCATGATAATGTGGAATATAAGAGATCAAATGATGCAAGACGTGA
>AsFAD2-8
GTCAAGTATAAAATGGTAACTAGGGCATGGAGAATTTACAATTAGCAGACTCCAAATCAAAACTACGTATAAGCATGGTAGCAACTGATGACTTGAAGCTTTTCAAGCGTGTATCGATCTCAAACCCTCCATTCGGGTACAATGATCTAAAGAGAGCGATACCACCACACTATTTTACAAAATCACTTAAATGCTCCTTATATCTCTTATCTTATGAAATTCTCTTAATATGTACCCTTTACTACGTAGCATCAAACTACATTCATACTCTCCCAAAAGTCATAACATACATTGCATGGCCTTTCTATTGGATCTATCAAGGCCTCACGCTTGGCAGATTATGGTCCATAGGCCACGATTGCAGCCACCATAGTTTTTCTGGTTGTGGTTGGTTAGACG…
>AsFAD2-9
GCTTAATATTTTACTTTGATACATTTATGCTACTCTATATATGAGACTGAAGACTATAGCTTTCATCAACCATTCAACTCGTCTCTAAACAAACATGGGCGCCGGTGGTCGTTCAAATCCTCCCGATCAAGAAGTCAAGGAATCCGATGTTGGTGCTATCAAACGGGCACCAACCTCAAAACCGCCTTTTACACTAGCCGATATCAGGAAGGTCATACCACCCCATTGTTTTGAAAGACCATTGACCCGATCTTTTTCATATTTCTTCCGAGACCTTGCTGCAATCTCGATATTGCACTATATCGGCTCAACATATATCCCTCAGCTACCTCACCCTCTTCCTTATCTTGCTTGGCCTATTTATTGGTTTGTTCAAGGATGTGCGTTTTTAGCTATTTG…
>AsFAD2-10
CACTAGCACACACATTGAGAACATTGATACCCTCACTAACCTTTTAAATACCAACCAAACTCACCCCTTCTCTTCCCCGACTGTATCGAAATCGGCCGTCAACTCCGAACGCTGGTCGGTCATTTCCTTATTTCCGATCAAAACCATTTTCAGGTCATTGAACAATGGGTGCAGGTGGACGAATGTCCGACCCCGCCACTGGTGGAAAGAAAACTGAGACAGAAACTATCGAACGGGTTCCATACCAGAAACCACCATTCACAGTTGGAGATGTCAAGAAAGCCATCCCACCCCATTGTTTCAATCGATCAGTCATTCGCTCTTTCTCTTATGTTGTTTACGACCTTACCATTGCTTCCATCTTCTACTACCTCGCCAACAATTACATTCCTCTCCTCC…
>AsFAD2-11
GTGGAATCTTGTCAACCTTGGTATTTTATTTGAAAACATGCACTCTTTTATGATAGAACAGGATATTACATTCATGAGGTAGTAGATTACAAATTCACAGAACTAAATTTTTCGAAGTGCATAAAAACATAGTATCTTCTAGTTACTCAGTGCATTTTTGGCACATATTCGGATCAAACTATTTGGAGAACCAATAAACACCTTTGTGCTCCGATGAATCGTCAGGTTCGGCGTAGATGCACTCCTTGGTCTCTCTCCAAAACGCCTTTAGAGGGGGAGTATTGTCTGACATGTAATACTCACCTAATATCGGTCTCACAGCTTTTGTAGCCTCGACGGCGTGATAATGAGGCATGCTTGGGAACAAATGGTGAATGACGTGAGAACTATTTATATCGT…
>AsFAD2-12
AATGTTATGGAACACCTTGTTTAGTACACCATAGTCACGGTCCACCGTTGCTAGTGCTCCCTTTAGCCACTCCCATTCCGAGTTATCATAATGAGGCAACGAAGGGTGAGTGTGTTGAAGGTAGGTGATTAACACTAGGAACCCGTTCACTATCATCAATGGGATCCCATAGACACTGATAACCCAAGCTAGGCCTTTGACCAGAGCGACGCGGTATAGGATGAATGACATGGTGATGATGCCAATGTCGGAAAGGCCAATTTGGAGGCGTTCACGGTTGTTGTATATGGGACTATTTGGAGCGTAGTGGCAGGCGAAACGGTCATAGGGTCTTCCGGATACATTGAAAGCCAAGTACAAAGGCCAGCCAAGTGTGAGAGTAGCGAATAAGCTTATGAT…
>AsFAD2-13
GGGGACCACCTAGCCAAAGAGATCAAACACAAACATACATTCTCTTTCAAGGTTCACTTCCTAGAACTTTATGTTCTAGCTAATATTACTAACAACTTCCACTCATCACATTCAGAATTATGGGTGCAGGTGGTCGAATGTCTGATTCGTCTGATAATCAGACTAAAGACGACCTTCTTAAACGTGTCCCAATTGAACCACCTTTCACCTTGAGTGATTTAAAGAAAGCAATCCCTGCCCATT
>AsFAD2-14
GGATTGCTTTCTTTAGATCACTTAGTGAGAACGGTGGATCAATCGGGACACGTTTGAGAATGCCATCTTTTGCTTCAACAGGCGAATCTGACATCCGGCCACCGGCTCCCATTTTTTAAACTAAGTGATTTTATCACTTGTAAATGTTTTAGTAATACAAGAACAAAAAGCTTAACGAAGAAAAACCTTGAAAAGAATGTATGTTTGTTTGTTC
>AsFAD2-15
TCTTTGAACTCTTTTATTGGGATCAGAGATCCAATACCACTACCTCTAATCCCAATAAAAGAGTTCAAAGATGGGTTCTGGTGGCCGTGCTACAGAGAGAGATAACTCCGGCAATGAAGTTGTTAAGCGAGCCCCGTCGTCCAAACCACCATTCACTCTTGCCGATATAAAAAAAGCCATACCGCCACACTGTTTCAATCGATCTCTGATCCGATCTTCATCCTACCTTTTTGTTGACCTCTTTTTTTCCTTCTTGTTTTACTACGTTGCCGCCACCTATATTGTCCCCCTTAAATCACCCCTTTCTTACGTAGCATGGCCCATTTATTGGATCCTCCAAGGTAGCGTCCAGATGGGTTTATGGGTTATTGGTCATGAGTGTGGTCACCAAGCTTTTAG…
>AsFAD2-16
AGGACTCTTTGGGTCAAAATGGTTAGCAAATTTCTCATACTTGCGTCCGGAAACATTGAAACAAACGTACAAGAGCCAGCCTACAGTACATAAAATCACAAGTCTAAAGAGACGGCCCGGTGGGGTGTTGAGCAATCTAGCAGAAGAATTTAGAGCAGACTTCTTTTTGGGAACGAAAGATTCATCATTCTCTAGTGAACCAGTGTTAGAATGGTGACGACGGTGACTATATTTCCAAGAGAAATATGGAGCAAGCATACCGGTATGCAGAAAGTAACCGATAGTGTCATTCAACCATGGGTAGTCGCTAAAAGCTTGGTGTCCACACTCATGGCCAATAACCCACAAACCCATCTGGACACTTCCTTGAAGGATCCAGTAAATCGGCCATGCCACATA…
>AsFAD2-17
GTTTGACTGGCCCGTCTAGTCCATGCGCCACACCGAGAAGCAAAGTGCCTAGCCTCGTCGGGCGGCTCCCGAACGCCGTGGCAGAATAATCCGCTCTAAAACATAAACAGTCGTAATCGTCGCTTACTCGTTGTCGCTCTCAGGGCCGACCTCCATCTTGGAAGCCTTCTTGGCTCCTGGAGCATCGAGCTTCTGGGGTGGCGTACCGAGACCGTTGTGGTTACGGAAGAATAGAACACCCTTACCCTCACCCTCGGCACCAACGCTGGGCTCGACCCACTGGCACCAACGTGCACTCTTCCACAAAGCCTTGAGGAAACCAACGGTACCATCCTTGGTGTCAGAGCGGTAGTGACGGCCCATGACGGGCTTGATGGCCTCGGTGGCCTCGTCGGCGTG…
>AsFAD2-18
ATTGGATTTTGATTTCTAAAATACTGAAACCAATCAAATTACAATTCAGTTAATCGGTTACTAGTATCACACGTACAAAATCAAATTAATACAACATTTTGATATAGATACAAACTAAACTACTTGAAGTACCAATAAACACCTTTGTTCTCCGAATCTCCGAGCTTTCATCTGGTTCGACATATATGCACTCCATTGTGTCTCTCCATATTGCCTTTACTATTGGAGTATCGTCATACTTGTAGTAGTCACCTACAATAGGCTTAATAGCCTCTGTAGCCTCAAATGCATGATAATGTGGAAGCATGGGGAACAAATGGTGAATGTTGGGTTAATCCCAATCTTACCCATTTAGAGGGTCAAACCCGGAGGTCAAAGTCA
>AsFAD2-19
GCATAAACAGTATGTGCTTTTACATCAAATTTGACATGCCATATATATGAAATTTCGTATGGAAGCTACAAGAAACAAACGATGATCGATGACGCCATATATCAAGTTGGCAAATCAGTTATAATACAATCTAGTAGAAGGGAAGGTGGTAGAACAAAATAATACTTGATCATTTGTCAAGATTACATGTTTTACATCTTATTGTTGAACCAGTAGACACCTTTGCTTTTGTCTTCACCTTCATCAGCCTCAACAAAGAAGCATTCAGTAGCTTCTCTCCACATTGCT
>AsFAD2-20
TTTTTTTTGATAGGAATACTAAGAGATGTCATATCAAATTCACACAAATGCGCGCAATTACAACGTCAACGGTTGAGCCAAGCACAACCCTTATACATTTCACCATAATTTATTGTACTTAATACATTTATAAACTACTAGTATAAGATTTCAATTGCATTGGTTCCACTTATTACATTTTGTGGTACCAGTACACACCTTGGTGCTTGCTACCTTCATCCGGCTCGATGTAGATGCATTCCTTAGCCTCTCTCCACATTGCTTTAAAGCAATGTGG
>AsFAD2-21
GATGCAAAATCTTTAACCGAGTCATTCGCAAATAGCCACTATAAATAGCCACTATATATCCACACAGACCACCTTAACAAACAATACTTGATCGATGTAAAATAAAAAGAACAGCCCTTAAATCTTACTTTTTGAACCAGTAGACACCACTTTTCTTATTTTTATCATTATCTTGATCATCGGGTTCAACATAAATGCACTCCTTCATTTCCCTCCAAAATGCTTGTATAGCTGGAGTGCCATCGTACTTGTAATAGTCACCTAAGATTGGCTTGATGGCCTCAGTGGCCTCCTGTGCATGGTAGCGTGGAATGGCAGGAAACAAATGATGCACCACATGATAATCCGTTTTGTTTTTTACTAACATGAACCCCATATCTCTGTCGACTACTGACAAAG…
>AsFAD2-22
ATGCAAGACGTGAGTGTGTGTAACGTCATGGAAAACCCTGTTTAGGAATCCAAAATCTCTATCGATTGTTGATAATGCTCCACGGATCCAGTTCCATTCGGTTGAATCATAGTGAGGCAATGATAGATGAGTGTGATGCAAATAAGTGATCAAAACAAAAAACATATGTACACCTAGCACGGGAACTCCATACATACACGCTACCCAAGCTGCTCCTTTTGCGGCTACAAGAAGCTTAATTGCATATAAAAGAGCAAGAATGCCAATATCCGATACCACAACCTGAATTCGTTCACGCTCTGTGAATATTGGACTTAAGGGATCAAAGTGATTGGCAAACCTTCCGTATTTCTTGCCAGAGATATTAGTTAAAAGGTATAAAGGAAATCCAAGAGTCAA…
>AsFAD2-23
AGAGGAAATAGGTGAATGAGGTCAATTGAATAAACTTGTAGAAGACGGCAAAGACAGCAAACAATGCAACATCACTAATAAGGATCAACTTTTGGTTGTGTGCATCCGATGCGAGACCGTTGGTAAAGATTGGCGATGATGGTTGATAATGGTTCACCCAAGTGGATGGATCATATGACTTATTACTGGTGACGTTGTAGATAAGATAAGCCGGCCAACCGAGCGTAAGCATGATGACGATCCAAAACATACGCGAAAGGGTACCAACGGTTTGTTGAACGAAACCTTCGTCATCG
>AsFAD2-24
GTTCCACTCGGTGGAGTCATAATGAGGCAGTGATCGGTGAGTGTGGTGCAACCATGTGATGACAACCAAGAACCCATACACAATAACTAAAGGAGCAAAGTAGATCAACACTAGCCATGTAAAACCTTGAGCCAAGGCCAATTTGTAAAGCCCATAGCTTGTTACTATAAGTCCGATGTCGGTCAGGAGAATTTGGAAACGCTCACGTTCGTTATAAATAGGACTTTTGGGGTCAAAATGGTTGGCAAATTTCTCATACTTCCGGCCAGAAACGTTAAAACAAACATACAAGAGCCATCCTATTGTACATAAAACCACTAGTCTAAAGAGACGGCCAGGTGGGGTGTTGAGCAATTTGGCAAAAGCATTTAGGCTGGACTTCTTTTTCGGGACAAAAGA…
>AsFAD2-25
TTTGAAGCCAAGGAAGGTGAGAGCTGCCAGCATGATTCCGATGCCAAGGTCGGACTTCAAGACTTGAGAGCGATGTCTGGCATCATAGATGATGGAGTTTGGGTTGAAATGATTAGTCCAGGATGGGTAGCGAGCTTGACCAGAGGCATTGGTGAGGATGTACATCGGCCAGCCAAAAAGTTGTTGAAGAAGCAAGTTGAAAAAG
>AsFAD2-26
GCATAACCCAAGAACAAGTATGCAGCCCATCCGAAACCGAATAGGAAATAGTTGTTGATGAACGCCTTTCCATTGGCACCCAACTTTTCAGAATCTTTTTCACGAATAGGGTAAAAGATTTCATCTACATCCATGTTGCCAGTGTTTTTGTGATGGTGTTGATGTGACATTTTCCATGGGTAGTATGGTACTAGGATCAAACCGTGTACAATAGTGCCGACAACATCATTTAGTACTCCACTGCGTGAAAAACTTCCATGACCACAGTCGTGTCCTACAGTGAACATAGCCCAGAAGACTGTTCCTTGTGC
